# Supplementary material for: Quantitative Measurement of Rotation in Phalangeal Fracture Malunion Using Computed Tomography Imaging—“Linkage Simulation”
Source: Diagnostics (Basel). 2024 Aug 21;14(16):1818. doi: 10.3390/diagnostics14161818 (PMC11353832; doi:10.3390/diagnostics14161818)
Supplement: Supplementary file 1 [file diagnostics-14-01818-s001.zip]

Archive with 1 entries (1 files):
- diagnostics-3130872-supplementary.mp4
